# Supplementary material for: Resolving the full spectrum of human genome variation using Linked-Reads
Source: Genome Res. 2019 Apr;29(4):635–45. doi: 10.1101/gr.234443.118 (PMC6442396; doi:10.1101/gr.234443.118)
Supplement: Supplemental Material [file supp_gr.234443.118_Supplemental_longranger-2.2.zip]

Archive with 3 entries (2 files):
- longranger-2.2.tar.bz2
- __MACOSX/
- __MACOSX/._longranger-2.2.tar.bz2
