# Supplementary material for: Resolving the full spectrum of human genome variation using Linked-Reads
Source: Genome Res. 2019 Apr;29(4):635–45. doi: 10.1101/gr.234443.118 (PMC6442396; doi:10.1101/gr.234443.118)
Supplement: Supplemental Material [file supp_gr.234443.118_Supplemental_Mendelian_inheritance_analysis.zip › Mendelian_inheritance_analysis.ipynb]

# %% [code]
!which python
!python -V
current_wd=!pwd

# %% [code]
import sys,os

# %% [code]
na12878_id="47669"
na12878dad_id="83176"
na12878mum_id="83175"

# %% [markdown]
##### Check intersections of large SVs with Personalis DELs

# %% [code]
#### How many DEL variants >30kb we have in Personalis?
SV_repo_folder="/mnt/home/ambarrio/yard/10x/PAPER/crg_paper/Data/SVs"
personalis_large_SVs=os.path.join(SV_repo_folder, "Personalis_1000_Genomes_deduplicated_deletions.CHR.30kbPlus.bed.gz")
!zcat $personalis_large_SVs | wc -l

# %% [code]
#### How many DEL variants >30kb we have in NA12878
na12878_dir=!pipepath $na12878_id
na12878_outs_dir=os.path.join(na12878_dir[0],"outs")
na12878_large_SVs_vcf=os.path.join(na12878_outs_dir,"large_svs.vcf.gz")
na12878_large_SVs_candidates=os.path.join(na12878_outs_dir,"large_sv_candidates.bedpe")
na12878_small_SVs_vcf=os.path.join(na12878_outs_dir,"dels.vcf.gz")
#
# Processed DELs
na12878_large_DELs_bed=os.path.join(SV_repo_folder,"NA12878.47669.LR_1016.1.8.large_sv_calls.onlyDELs.bed")
!wc -l $na12878_large_DELs_bed

# %% [code]
intersectCmd=!which intersectBed
intersectCmd=intersectCmd[0]
#intersectCmd

# %% [code]
#### What are the DEL variants >30kb that overlap with Personalis
cmd=" ".join([intersectCmd,
              "-a",na12878_large_DELs_bed,
              "-b",personalis_large_SVs,
              "-f",str(0.50),"-r","-wo"])
cmd2=" ".join([intersectCmd,
              "-a",na12878_large_DELs_bed,
              "-b",personalis_large_SVs,
              "-f",str(0.50),"-r","-wa","|","wc","-l"])
!$cmd
!$cmd2

# %% [code]
#### What are the DEL variants >30kb that DON'T overlap with Personalis
cmd=" ".join([intersectCmd,
              "-a",na12878_large_DELs_bed,
              "-b",personalis_large_SVs,
              "-f",str(0.50),"-r","-wa","-v"])
cmd2=" ".join([intersectCmd,
              "-a",na12878_large_DELs_bed,
              "-b",personalis_large_SVs,
              "-f",str(0.50),"-r","-v","|","wc","-l"])
!$cmd
!$cmd2

cmd3=" ".join([intersectCmd,
              "-b",na12878_large_DELs_bed,
              "-a",personalis_large_SVs,
              "-f",str(0.50),"-r","-wa","-v"])
#!$cmd3
cmd4=" ".join([intersectCmd,
              "-b",na12878_large_DELs_bed,
              "-a",personalis_large_SVs,
              "-f",str(0.50),"-r","-wa"])
!$cmd4

# %% [code]
!cp $na12878_large_SVs_candidates $SV_repo_folder
base_candidate_fn=!echo $(basename $na12878_large_SVs_candidates)
#print(base_candidate_fn[0])
new_na12878_large_SVs_candidates=os.path.join(SV_repo_folder, base_candidate_fn[0])
#print(new_na12878_large_SVs_candidates)
!echo "IN CANDIDATE LIST:"
!extract_region_tabix.sh $new_na12878_large_SVs_candidates chr12:8558486-8590846
!extract_region_tabix.sh $new_na12878_large_SVs_candidates chr14:37631608-37771227
!extract_region_tabix.sh $new_na12878_large_SVs_candidates chr22:24274143-24311297
#
print("\n")
!echo "IN SMALL DEL LIST:"
!tabix $na12878_small_SVs_vcf chr12:8558486-8590846
!tabix v chr14:37631608-37771227
!tabix $na12878_small_SVs_vcf chr22:24274143-24311297

# %% [markdown]
##### Check Mendelian consistency with parents (NA12891 & NA12892)

# %% [code]
#### How many DEL variants >30kb we have in NA12878
na12891_dir=!pipepath $na12878dad_id
na12891_outs_dir=os.path.join(na12891_dir[0],"outs")
na12891_large_SVs_vcf=os.path.join(na12891_outs_dir,"large_svs.vcf.gz")
na12891_large_SVs_candidates=os.path.join(na12891_outs_dir,"large_sv_candidates.bedpe")
na12891_small_SVs_vcf=os.path.join(na12891_outs_dir,"dels.vcf.gz")
#
na12892_dir=!pipepath $na12878mum_id
na12892_outs_dir=os.path.join(na12892_dir[0],"outs")
na12892_large_SVs_vcf=os.path.join(na12892_outs_dir,"large_svs.vcf.gz")
na12892_large_SVs_candidates=os.path.join(na12892_outs_dir,"large_sv_candidates.bedpe")
na12892_small_SVs_vcf=os.path.join(na12892_outs_dir,"dels.vcf.gz")

# %% [code]
cmd=" ".join(["bedtools","intersect",
              "-a",na12878_large_DELs_bed,
              "-b",personalis_large_SVs,
              "-r","-f",str(0.50)])
#              "|","awk","'{print $1\":\"$2\"-\"$3}'"])
print(cmd)

cmd2=" ".join(["bedtools","intersect",
              "-a",na12878_large_DELs_bed,
              "-b",personalis_large_SVs,
              "-r","-f",str(0.50),"-v"])

# %% [code]
%%bash -s "$cmd" "$na12878_large_SVs_vcf" "$na12892_large_SVs_vcf" "$na12891_large_SVs_vcf" "$cmd2"
#https://stackoverflow.com/a/19674648
#echo $1

#### Only with DELs first!
# Overlapping ones
echo "Locus,NA12878,NA12892,NA12891"
for loci in `$1 | awk '{print $1":"$2"-"$3}'`; 
do 
    #echo $loci
    na12878_num=$(tabix $2 $loci | grep "DEL" | wc -l);
    na12892_num=$(tabix $3 $loci | grep "DEL" | wc -l); 
    na12891_num=$(tabix $4 $loci | grep "DEL" | wc -l); 
    echo $loci","$na12878_num","$na12892_num","$na12891_num; 
done 
#> NA12878.47672.LR_1016.1.8.large_sv_calls.bed.SHORT.common.log
echo ""
echo ""
# Non-overlapping ones
echo "Locus,NA12878,NA12892,NA12891"
for loci in `$5 | awk '{print $1":"$2"-"$3}'`; 
do 
    #echo $loci
    na12878_num=$(tabix $2 $loci | grep "DEL" | wc -l);
    na12892_num=$(tabix $3 $loci | grep "DEL" | wc -l); 
    na12891_num=$(tabix $4 $loci | grep "DEL" | wc -l); 
    echo $loci","$na12878_num","$na12892_num","$na12891_num; 
done

# %% [code]
%%bash -s "$cmd" "$na12878_large_SVs_vcf" "$na12892_large_SVs_vcf" "$na12891_large_SVs_vcf" "$cmd2"
#https://stackoverflow.com/a/19674648
#echo $1

#### Everything!
# Overlapping ones
echo "Locus,NA12878,NA12892,NA12891"
for loci in `$1 | awk '{print $1":"$2"-"$3}'`; 
do 
    #echo $loci
    na12878_num=$(tabix $2 $loci | wc -l);
    na12892_num=$(tabix $3 $loci | wc -l); 
    na12891_num=$(tabix $4 $loci | wc -l); 
    echo $loci","1","$na12892_num","$na12891_num; 
done 
#> NA12878.47672.LR_1016.1.8.large_sv_calls.bed.SHORT.common.log
# Non-overlapping ones
echo ""
echo ""
# Non-overlapping ones
echo "Locus,NA12878,NA12892,NA12891"
for loci in `$5 | awk '{print $1":"$2"-"$3}'`; 
do 
    #echo $loci
    na12878_num=$(tabix $2 $loci | wc -l);
    na12892_num=$(tabix $3 $loci | wc -l); 
    na12891_num=$(tabix $4 $loci | wc -l); 
    echo $loci","$na12878_num","$na12892_num","$na12891_num; 
done

# %% [code]
%%bash -s "$cmd" "$na12878_large_SVs_vcf" "$na12892_large_SVs_vcf" "$na12891_large_SVs_vcf" "$cmd2"
#https://stackoverflow.com/a/19674648
#echo $1

#### Only with DELs first!
# Overlapping ones
echo "Locus,NA12878,NA12892,NA12891"
for loci in `$1 | awk '{print $1":"$2"-"$3}'`; 
do 
    #echo $loci
    na12878_num=$(tabix $2 $loci | grep "DEL" | wc -l);
    echo "NA12878:" 
    vcf_records=$(tabix $2 $loci | grep "DEL")
    na12892_num=$(tabix $3 $loci | grep "DEL" | wc -l);
    echo "NA12892:" 
    tabix $3 $loci | grep "DEL"
    na12891_num=$(tabix $4 $loci | grep "DEL" | wc -l); 
    echo "NA12891:" 
    tabix $4 $loci | grep "DEL"
    echo $loci","$na12878_num","$na12892_num","$na12891_num; 
done 
#> NA12878.47672.LR_1016.1.8.large_sv_calls.bed.SHORT.common.log
echo ""
echo ""
# Non-overlapping ones
overlapping="No"
echo "Locus,NA12878,NA12892,NA12891"
for loci in `$5 | awk '{print $1":"$2"-"$3}'`; 
do 
    #echo $loci
    na12878_num=$(tabix $2 $loci | grep "DEL" | wc -l);
    echo "NA12878:" 
    tabix $2 $loci | grep "DEL"
    na12892_num=$(tabix $3 $loci | grep "DEL" | wc -l); 
    echo "NA12892:" 
    tabix $3 $loci | grep "DEL"
    na12891_num=$(tabix $4 $loci | grep "DEL" | wc -l); 
    echo "NA12891:" 
    tabix $4 $loci | grep "DEL"
    echo $loci","$na12878_num","$na12892_num","$na12891_num; 
done


# %% [code]
#
locus="chr1:189690000-189790000"
print(locus)
base_candidate_fn=!echo $(basename $na12892_large_SVs_candidates)
old_na12892_large_SVs_candidates=os.path.join(SV_repo_folder, base_candidate_fn[0])+".gz"
new_na12892_large_SVs_candidates=os.path.join(SV_repo_folder, base_candidate_fn[0])
!rm $old_na12892_large_SVs_candidates $old_na12892_large_SVs_candidates".tbi"
#!echo cp $na12892_large_SVs_candidates $SV_repo_folder
!cp $na12892_large_SVs_candidates $SV_repo_folder
!echo "NA12892 CANDIDATE LIST:"
!extract_region_tabix.sh $new_na12892_large_SVs_candidates $locus
#
old_na12891_large_SVs_candidates=os.path.join(SV_repo_folder, base_candidate_fn[0])+".gz"
!rm $old_na12891_large_SVs_candidates $old_na12891_large_SVs_candidates".tbi"
#!echo cp $na12891_large_SVs_candidates $SV_repo_folder
!cp $na12891_large_SVs_candidates $SV_repo_folder
base_candidate_fn=!echo $(basename $na12891_large_SVs_candidates)
new_na12891_large_SVs_candidates=os.path.join(SV_repo_folder, base_candidate_fn[0])
!echo "NA12891 CANDIDATE LIST:"
!extract_region_tabix.sh $new_na12891_large_SVs_candidates $locus
#
locus="chr11:55360000-55490000"
print(locus)
old_na12892_large_SVs_candidates=os.path.join(SV_repo_folder, base_candidate_fn[0])+".gz"
!rm $old_na12892_large_SVs_candidates $old_na12892_large_SVs_candidates".tbi"
#!echo cp $na12892_large_SVs_candidates $SV_repo_folder
!cp $na12892_large_SVs_candidates $SV_repo_folder
base_candidate_fn=!echo $(basename $na12892_large_SVs_candidates)
new_na12892_large_SVs_candidates=os.path.join(SV_repo_folder, base_candidate_fn[0])
!echo "NA12892 CANDIDATE LIST:"
!extract_region_tabix.sh $new_na12892_large_SVs_candidates $locus
#
old_na12891_large_SVs_candidates=os.path.join(SV_repo_folder, base_candidate_fn[0])+".gz"
!rm $old_na12891_large_SVs_candidates $old_na12891_large_SVs_candidates".tbi"
#!echo cp $na12891_large_SVs_candidates $SV_repo_folder
!cp $na12891_large_SVs_candidates $SV_repo_folder
base_candidate_fn=!echo $(basename $na12891_large_SVs_candidates)
new_na12891_large_SVs_candidates=os.path.join(SV_repo_folder, base_candidate_fn[0])
!echo "NA12891 CANDIDATE LIST:"
!extract_region_tabix.sh $new_na12891_large_SVs_candidates $locus
#
locus="chr2:242900000-243080000"
print(locus)
old_na12892_large_SVs_candidates=os.path.join(SV_repo_folder, base_candidate_fn[0])+".gz"
!rm $old_na12891_large_SVs_candidates $old_na12892_large_SVs_candidates".tbi"
#!echo cp $na12892_large_SVs_candidates $SV_repo_folder
!cp $na12892_large_SVs_candidates $SV_repo_folder
base_candidate_fn=!echo $(basename $na12892_large_SVs_candidates)
new_na12892_large_SVs_candidates=os.path.join(SV_repo_folder, base_candidate_fn[0])
!echo "NA12892 CANDIDATE LIST:"
!extract_region_tabix.sh $new_na12892_large_SVs_candidates $locus
#
old_na12891_large_SVs_candidates=os.path.join(SV_repo_folder, base_candidate_fn[0])+".gz"
!rm $old_na12891_large_SVs_candidates $old_na12891_large_SVs_candidates".tbi"
!cp $na12891_large_SVs_candidates $SV_repo_folder
base_candidate_fn=!echo $(basename $na12891_large_SVs_candidates)
new_na12891_large_SVs_candidates=os.path.join(SV_repo_folder, base_candidate_fn[0])
!echo "NA12891 CANDIDATE LIST:"
!extract_region_tabix.sh $new_na12891_large_SVs_candidates $locus


# %% [code]
base_candidate_fn=!echo $(basename $na12892_large_SVs_candidates)
# Check the FNs (ones in _svclassify_ but not in LR2.2)
#
locus="chr14:37631608-37771227"
print(locus)
old_na12892_large_SVs_candidates=os.path.join(SV_repo_folder, base_candidate_fn[0])+".gz"
!rm $old_na12891_large_SVs_candidates $old_na12892_large_SVs_candidates".tbi"
#!echo cp $na12892_large_SVs_candidates $SV_repo_folder
!cp $na12892_large_SVs_candidates $SV_repo_folder
base_candidate_fn=!echo $(basename $na12892_large_SVs_candidates)
new_na12892_large_SVs_candidates=os.path.join(SV_repo_folder, base_candidate_fn[0])
!echo "NA12892 CANDIDATE LIST:"
!extract_region_tabix.sh $new_na12892_large_SVs_candidates $locus
#
old_na12891_large_SVs_candidates=os.path.join(SV_repo_folder, base_candidate_fn[0])+".gz"
!rm $old_na12891_large_SVs_candidates $old_na12891_large_SVs_candidates".tbi"
!cp $na12891_large_SVs_candidates $SV_repo_folder
base_candidate_fn=!echo $(basename $na12891_large_SVs_candidates)
new_na12891_large_SVs_candidates=os.path.join(SV_repo_folder, base_candidate_fn[0])
!echo "NA12891 CANDIDATE LIST:"
!extract_region_tabix.sh $new_na12891_large_SVs_candidates $locus
#
locus="chr12:8558486-8590846"
print(locus)
old_na12892_large_SVs_candidates=os.path.join(SV_repo_folder, base_candidate_fn[0])+".gz"
!rm $old_na12891_large_SVs_candidates $old_na12892_large_SVs_candidates".tbi"
#!echo cp $na12892_large_SVs_candidates $SV_repo_folder
!cp $na12892_large_SVs_candidates $SV_repo_folder
base_candidate_fn=!echo $(basename $na12892_large_SVs_candidates)
new_na12892_large_SVs_candidates=os.path.join(SV_repo_folder, base_candidate_fn[0])
!echo "NA12892 CANDIDATE LIST:"
!extract_region_tabix.sh $new_na12892_large_SVs_candidates $locus
#
old_na12891_large_SVs_candidates=os.path.join(SV_repo_folder, base_candidate_fn[0])+".gz"
!rm $old_na12891_large_SVs_candidates $old_na12891_large_SVs_candidates".tbi"
!cp $na12891_large_SVs_candidates $SV_repo_folder
base_candidate_fn=!echo $(basename $na12891_large_SVs_candidates)
new_na12891_large_SVs_candidates=os.path.join(SV_repo_folder, base_candidate_fn[0])
!echo "NA12891 CANDIDATE LIST:"
!extract_region_tabix.sh $new_na12891_large_SVs_candidates $locus
#
locus="chr22:24274143-24311297"
print(locus)
old_na12892_large_SVs_candidates=os.path.join(SV_repo_folder, base_candidate_fn[0])+".gz"
!rm $old_na12891_large_SVs_candidates $old_na12892_large_SVs_candidates".tbi"
#!echo cp $na12892_large_SVs_candidates $SV_repo_folder
!cp $na12892_large_SVs_candidates $SV_repo_folder
base_candidate_fn=!echo $(basename $na12892_large_SVs_candidates)
new_na12892_large_SVs_candidates=os.path.join(SV_repo_folder, base_candidate_fn[0])
!echo "NA12892 CANDIDATE LIST:"
!extract_region_tabix.sh $new_na12892_large_SVs_candidates $locus
# Where is this SEGDUP?
hg19_segdups_file=""

#
old_na12891_large_SVs_candidates=os.path.join(SV_repo_folder, base_candidate_fn[0])+".gz"
!rm $old_na12891_large_SVs_candidates $old_na12891_large_SVs_candidates".tbi"
!cp $na12891_large_SVs_candidates $SV_repo_folder
base_candidate_fn=!echo $(basename $na12891_large_SVs_candidates)
new_na12891_large_SVs_candidates=os.path.join(SV_repo_folder, base_candidate_fn[0])
!echo "NA12891 CANDIDATE LIST:"
!extract_region_tabix.sh $new_na12891_large_SVs_candidates $locus

# %% [code]
locus="chr1:189690000-189790000"
print(locus)
print("NA12892:")
!tabix $na12892_small_SVs_vcf $locus
print("NA12891:")
!tabix $na12891_small_SVs_vcf $locus
locus="chr11:55360000-55490000"
print(locus)
print("NA12892:")
!tabix $na12892_small_SVs_vcf $locus
print("NA12891:")
!tabix $na12891_small_SVs_vcf $locus
locus="chr2:242900000-243080000"
print(locus)
print("NA12892:")
!tabix $na12892_small_SVs_vcf $locus
print("NA12891:")
!tabix $na12891_small_SVs_vcf $locus

# %% [code]
gene_annotation_file_hg19="/mnt/home/ambarrio/yard/10x/PAPER/crg_paper/Data/genes/gene_annotations.hg19.CHR.gtf.gz"
#### Get gene annotations
#
locus="chr1:72766325-72811837"
print("LOCUS: " + locus)
!tabix $gene_annotation_file_hg19 $locus
!echo
!echo
#
locus="chr1:152555548-152587734"
print("LOCUS: " + locus)
!tabix $gene_annotation_file_hg19 $locus
!echo
!echo
#
locus="chr2:34695837-34736559"
print("LOCUS: " + locus)
!tabix $gene_annotation_file_hg19 $locus
!echo
!echo
#
locus="chr2:52749692-52785263"
print("LOCUS: " + locus)
!tabix $gene_annotation_file_hg19 $locus
!echo
!echo
#
locus="chr3:129763385-129806737"
print("LOCUS: " + locus)
!tabix $gene_annotation_file_hg19 $locus
!echo
!echo
#
locus="chr3:162512134-162626333"
print("LOCUS: " + locus)
!tabix $gene_annotation_file_hg19 $locus
!echo
!echo
#
locus="chr4:34779956-34828940"
print("LOCUS: " + locus)
!tabix $gene_annotation_file_hg19 $locus
!echo
!echo
#
locus="chr5:104432114-104503672"
print("LOCUS: " + locus)
!tabix $gene_annotation_file_hg19 $locus
!echo
!echo
#
locus="chr1:189690000-189790000"
print("LOCUS: " + locus)
!tabix $gene_annotation_file_hg19 $locus
!echo
!echo
#
locus="chr1:189704517-189783347"
print("LOCUS: " + locus)
!tabix $gene_annotation_file_hg19 $locus
!echo
!echo
#
locus="chr11:55360000-55490000"
print("LOCUS: " + locus)
!tabix $gene_annotation_file_hg19 $locus
!echo
!echo
#
locus="chr2:242900000-243080000"
print("LOCUS: " + locus)
!tabix $gene_annotation_file_hg19 $locus
!echo
!echo
#
locus="chr20:1561086-1594155"
print("LOCUS: " + locus)
!tabix $gene_annotation_file_hg19 $locus
!echo
!echo
#
locus="chr4:161043706-161074850"
print("LOCUS: " + locus)
!tabix $gene_annotation_file_hg19 $locus
!echo
!echo
#
locus="chr6:67008738-67048908"
print("LOCUS: " + locus)
!tabix $gene_annotation_file_hg19 $locus
!echo
!echo
#
locus="chr6:78967204-79036470"
print("LOCUS: " + locus)
!tabix $gene_annotation_file_hg19 $locus
!echo
!echo
#
locus="chr8:39232084-39387222"
print("LOCUS: " + locus)
!tabix $gene_annotation_file_hg19 $locus
!echo
!echo

# %% [markdown]
##### Check INVs against [NA12878 sequenced by PacBio](https://www.nature.com/articles/s41592-018-0001-7)

# %% [code]
# Where the files are
park_PB_folder="/mnt/park1/apps/datasets/NA12878/NA12878_pacbio_ngmlr_Sniffles_schatzlab/hs37d5"
na12878_PB_fn="na12878_pacbio_mts_ngmlr-0.2.3_mapped.hs37d5.sorted.bam.sniffles1kb_auto_noalts.CHR.vcf.gz"
na12878_PB_ngmlr=os.path.join(park_PB_folder, na12878_PB_fn)
na12878_PB_ngmlr

# %% [code]
INV_filter_cmd=" ".join([
    "(zcat",
    na12878_PB_ngmlr,
    "|","grep","'^#'",";"
    "zcat",
    na12878_PB_ngmlr,
    "|","grep","-v","'^#'",
    "|","grep","INV",
    "|","sed","-e","s/^MT/chrMT/"
")"])
#print(INV_filter_cmd)

# How many are there in "ngmlr"?
# How many do we have from those?
# This can be done also with "-v"
cmd=" ".join([INV_filter_cmd,"|",
              intersectCmd,
              "-a",na12878_large_SVs_vcf,
              "-b","stdin",
              "-f",str(0.50),"-r","-wa"])

cmd2=" ".join([INV_filter_cmd,"|",
              intersectCmd,
              "-a",na12878_large_SVs_vcf,
              "-b","stdin",
              "-f",str(0.50),"-r","|","wc","-l"])
!$cmd2
!echo
!echo
!$cmd

# %% [markdown]
##### File renaming to upload

# %% [code]
sorted([49249,
49252,
49255,
47669,
47672,
49640,
49641,
49642,
37668,
47668,
47682,
47684,
47686,
37672])

# %% [code]
#https://stackoverflow.com/a/4509530
# find large_sv_VCF -name '*.vcf.gz' | while read f; do echo ln -s $PWD/"$f" $PWD/large_sv_VCF_upload/$(basename "${f%.vcf.gz}_large_SVs.vcf.gz"); ln -s $PWD/"$f" $PWD/large_sv_VCF_upload/$(basename "${f%.vcf.gz}_large_SVs.vcf.gz"); done

# %% [markdown]
##### Variant intersection

# %% [code]
!echo $na12878_outs_dir
#!ls $na12878_outs_dir
# Using Lena=47669 as a primary ID to carry all NA12878 analysis
na12878_phased_variants_vcf=os.path.join(na12878_outs_dir,"phased_variants.vcf.gz")
!bgzip -dc $na12878_phased_variants_vcf | grep -v "^#" | wc -l
!bgzip -dc $na12878_phased_variants_vcf | grep -v "^#" | grep "PASS" | wc -l
# It seems there are only 47668 as the LENAs for PCR- GATK run NA12878 (see Gdrive)
pcrMinus_lenaID=47668
na12878_sr_dir=!pipepath $pcrMinus_lenaID
na12878_sr_outs_dir=os.path.join(na12878_sr_dir[0],"outs")
na12878_sr_phased_variants_vcf=os.path.join(na12878_sr_outs_dir,"phased_variants.vcf.gz")
!bgzip -dc $na12878_sr_phased_variants_vcf | grep -v "^#" | wc -l
!bgzip -dc $na12878_sr_phased_variants_vcf | grep -v "^#" | grep "PASS" | wc -l


# %% [code]
#### How many SNVs NA12878 have in common between both technologies?
cmd=" ".join([intersectCmd,
              "-a",na12878_phased_variants_vcf,
              "-b",na12878_sr_phased_variants_vcf,
              "-r","-wa"])
!$cmd | wc -l
!$cmd -v | wc -l

# %% [code]
print(4597638 + 1160057)

# %% [code]
!ls $na12878_phased_variants_vcf
!ls /mnt/analysis/marsoc/pipestances/H7WY3ALXX/PHASER_SVCALLER_PD/47669
!ls $na12878_sr_phased_variants_vcf
!ls /mnt/analysis/marsoc/pipestances/H27NHCCXY/PHASER_SVCALLER_BWA_PD/47668

# %% [code]
base_candidate_fn=!echo $(basename $na12878_phased_variants_vcf .gz)
na12892_passed_variants_vcf=os.path.join(SV_repo_folder, "NA12878."+str(na12878_id)+".PASS.LR_1016.1.8-0."+base_candidate_fn[0])+".gz"
!(bgzip -dc $na12878_phased_variants_vcf | grep "^#"; bgzip -dc $na12878_phased_variants_vcf | grep -v "^#" | grep "PASS") | bgzip > $na12892_passed_variants_vcf
na12878_sr_passed_variants_vcf=os.path.join(SV_repo_folder, "NA12878."+str(pcrMinus_lenaID)+".PASS.LR_1016.1.7-0."+base_candidate_fn[0])+".gz"
!(bgzip -dc $na12878_sr_phased_variants_vcf | grep "^#"; bgzip -dc $na12878_sr_phased_variants_vcf | grep -v "^#" | grep "PASS") | bgzip > $na12878_sr_passed_variants_vcf

# %% [code]
#!ls /mnt/home/ambarrio/yard/10x/PAPER/crg_paper/Data/SVs/NA12878.47669.*
#!bgzip -dc $na12892_passed_variants_vcf | head
#### How many SNVs NA12878 have in common between both technologies?
cmd=" ".join([intersectCmd,
              "-a",na12892_passed_variants_vcf,
              "-b",na12878_sr_passed_variants_vcf,
              "-r","-wa"])
!$cmd | wc -l
!$cmd -v | wc -l

# %% [markdown]
#### Count numbers for `Supp_Table_2.csv`

# %% [code]
## Novel NA12878 sample we will use later
na12878_id2=47672
na12878_dir=!pipepath $na12878_id2
na12878_outs_dir=os.path.join(na12878_dir[0],"outs")
na12878_large_SVs_vcf2=os.path.join(na12878_outs_dir,"large_svs.vcf.gz")
na12878_large_SVs_candidates2=os.path.join(na12878_outs_dir,"large_sv_candidates.bedpe")
na12878_small_SVs_vcf2=os.path.join(na12878_outs_dir,"dels.vcf.gz")
#

# %% [code]
## Commnads we might_ use later
awkCmdDel="awk 'BEGIN{OFS=\"\t\"}{ if (match($0, /SVLEN=-[0-9]+/)){print substr($0, RSTART+7, RLENGTH-7),$7}}'"
awkCmdGen="awk 'BEGIN{OFS=\"\t\"}{ if (match($0, /SVLEN=[0-9]+/)){print substr($0, RSTART+6, RLENGTH-6),$7}}'"
awkLt30kb="awk '{if ($1 >= 30000) {print $0}}'"
awkSt30kb="awk '{if ($1 < 30000) {print $0}}'"


# %% [code]
#### How many variants >30kb we have in NA12878 (new ID!)
print("total SVs")
# Old ID
numLargeALL=!bgzip -dc $na12878_large_SVs_vcf | grep -v "^#" | wc -l
numSmallALL=!bgzip -dc $na12878_small_SVs_vcf | grep -v "^#" | wc -l
numALL=int(numLargeALL[0]) + int(numSmallALL[0])
print("NA12878_10xLR.47669.ALL: " + str(numALL))
numLargePASS=!bgzip -dc $na12878_large_SVs_vcf | grep -v "^#" | grep PASS | wc -l
numSmallPASS=!bgzip -dc $na12878_small_SVs_vcf | grep -v "^#" | grep PASS | wc -l
numPASS=int(numLargePASS[0]) + int(numSmallPASS[0])
print("NA12878_10xLR.47669.PASS: " + str(numPASS))
numLargeALL_2=!bgzip -dc $na12878_large_SVs_vcf2 | grep -v "^#" | wc -l
numSmallALL_2=!bgzip -dc $na12878_small_SVs_vcf2 | grep -v "^#" | wc -l
numALL_2=int(numLargeALL_2[0]) + int(numSmallALL_2[0])
print("NA12878_10xLR.47672.ALL: " + str(numALL_2))
numLargePASS_2=!bgzip -dc $na12878_large_SVs_vcf2 | grep -v "^#" | grep PASS | wc -l
numSmallPASS_2=!bgzip -dc $na12878_small_SVs_vcf2 | grep -v "^#" | grep PASS | wc -l
numPASS_2=int(numLargePASS_2[0]) + int(numSmallPASS_2[0])
print("NA12878_10xLR.47672.PASS: " + str(numPASS_2))

#### total DEL >30Kb
print("total DEL >30Kb")
numLargeDEL=!bgzip -dc $na12878_large_SVs_vcf | grep -v "^#" | grep '<DEL>' | wc -l
print("NA12878_10xLR.47669.ALL: " + str(numLargeDEL[0]))
numLargeDELPASS=!bgzip -dc $na12878_large_SVs_vcf | grep -v "^#" | grep '<DEL>' | grep PASS  | wc -l
print("NA12878_10xLR.47669.PASS: " + str(numLargeDELPASS[0]))
numLargeDEL_2=!bgzip -dc $na12878_large_SVs_vcf2 | grep -v "^#" | grep '<DEL>' | wc -l
print("NA12878_10xLR.47672.ALL: " + str(numLargeDEL_2[0]))
numLargeDELPASS_2=!bgzip -dc $na12878_large_SVs_vcf2 | grep -v "^#" | grep '<DEL>'| grep PASS  | wc -l
print("NA12878_10xLR.47672.PASS: " + str(numLargeDELPASS_2[0]))

#### total DEL <30Kb
print("total DEL <30Kb")
numSmallDEL=!bgzip -dc $na12878_small_SVs_vcf | grep -v "^#" | grep '<DEL>'| wc -l
numSmallDEL=!bgzip -dc $na12878_small_SVs_vcf | grep -v "^#" | grep '<DEL>'| wc -l
print("NA12878_10xLR.47669.ALL: " + str(numSmallDEL[0]))
numSmallDELPASS=!bgzip -dc $na12878_small_SVs_vcf | grep -v "^#" | grep '<DEL>' | grep PASS | wc -l
print("NA12878_10xLR.47669.PASS: " + str(numSmallDELPASS[0]))
numSmallDEL_2=!bgzip -dc $na12878_small_SVs_vcf2 | grep -v "^#" | grep '<DEL>'| wc -l
numSmallDEL_2=!bgzip -dc $na12878_small_SVs_vcf2 | grep -v "^#" | grep '<DEL>'| wc -l
print("NA12878_10xLR.47672.ALL: " + str(numSmallDEL_2[0]))
numSmallDELPASS_2=!bgzip -dc $na12878_small_SVs_vcf2 | grep -v "^#" | grep '<DEL>' | grep PASS | wc -l
print("NA12878_10xLR.47672.PASS: " + str(numSmallDELPASS_2[0]))

#### total INS >30Kb
print("total INS >30Kb")
numLargeINS=!bgzip -dc $na12878_large_SVs_vcf | grep -v "^#" | grep '<INS>'| wc -l
print("NA12878_10xLR.47669.ALL: " + str(numLargeINS[0]))
numLargeINSPASS=!bgzip -dc $na12878_large_SVs_vcf | grep -v "^#" | grep '<INS>' | grep PASS | wc -l
print("NA12878_10xLR.47669.PASS: " + str(numLargeINSPASS[0]))
numLargeINS_2=!bgzip -dc $na12878_large_SVs_vcf2 | grep -v "^#" | grep '<INS>'| wc -l
print("NA12878_10xLR.47672.ALL: " + str(numLargeINS_2[0]))
numLargeINSPASS_2=!bgzip -dc $na12878_large_SVs_vcf2 | grep -v "^#" | grep '<INS>' | grep PASS| wc -l
print("NA12878_10xLR.47672.PASS: " + str(numLargeINSPASS_2[0]))

#### total INS <30Kb
print("total INS <30Kb")
numSmallINS=!bgzip -dc $na12878_small_SVs_vcf | grep -v "^#" | grep '<INS>'| wc -l
numSmallINS=!bgzip -dc $na12878_small_SVs_vcf | grep -v "^#" | grep '<INS>'| wc -l
print("NA12878_10xLR.47669.ALL: " + str(numSmallINS[0]))
numSmallINSPASS=!bgzip -dc $na12878_small_SVs_vcf | grep -v "^#" | grep '<INS>'| grep PASS| wc -l
print("NA12878_10xLR.47669.PASS: " + str(numSmallINSPASS[0]))
numSmallINS_2=!bgzip -dc $na12878_small_SVs_vcf2 | grep -v "^#" | grep '<INS>'| wc -l
numSmallINS_2=!bgzip -dc $na12878_small_SVs_vcf2 | grep -v "^#" | grep '<INS>'| wc -l
print("NA12878_10xLR.47672.ALL: " + str(numSmallINS_2[0]))
numSmallINSPASS_2=!bgzip -dc $na12878_small_SVs_vcf2 | grep -v "^#" | grep '<INS>' | grep PASS| wc -l
print("NA12878_10xLR.47672.PASS: " + str(numSmallINSPASS_2[0]))

#### total INV >30Kb
print("total INV >30Kb")
numLargeINV=!bgzip -dc $na12878_large_SVs_vcf | grep -v "^#" | grep '<INV>'| wc -l
print("NA12878_10xLR.47669.ALL: " + str(numLargeINV[0]))
numLargeINVPASS=!bgzip -dc $na12878_large_SVs_vcf | grep -v "^#" | grep '<INV>' | grep PASS| wc -l
print("NA12878_10xLR.47669.PASS: " + str(numLargeINVPASS[0]))
numLargeINV_2=!bgzip -dc $na12878_large_SVs_vcf2 | grep -v "^#" | grep '<INV>'| wc -l
print("NA12878_10xLR.47672.ALL: " + str(numLargeINV_2[0]))
numLargeINVPASS_2=!bgzip -dc $na12878_large_SVs_vcf2 | grep -v "^#" | grep '<INV>' | grep PASS| wc -l
print("NA12878_10xLR.47672.PASS: " + str(numLargeINVPASS_2[0]))

#### total INV <30Kb
print("total INV <30Kb")
numSmallINV=!bgzip -dc $na12878_small_SVs_vcf |grep -v "^#" |grep '<INV>'| wc -l
numSmallINV=!bgzip -dc $na12878_small_SVs_vcf |grep -v "^#" |grep '<INV>'| wc -l
print("NA12878_10xLR.47669.ALL: " + str(numSmallINV[0]))
numSmallINVPASS=!bgzip -dc $na12878_small_SVs_vcf | grep -v "^#" | grep '<INV>' | grep PASS| wc -l
print("NA12878_10xLR.47669.PASS: " + str(numSmallINVPASS[0]))
numSmallINV_2=!bgzip -dc $na12878_small_SVs_vcf2 | grep -v "^#" | grep '<INV>'| wc -l
numSmallINV_2=!bgzip -dc $na12878_small_SVs_vcf2 | grep -v "^#" | grep '<INV>'| wc -l
print("NA12878_10xLR.47672.ALL: " + str(numSmallINV_2[0]))
numSmallINVPASS_2=!bgzip -dc $na12878_small_SVs_vcf2 | grep -v "^#" | grep '<INV>' | grep PASS| wc -l
print("NA12878_10xLR.47672.PASS: " + str(numSmallINVPASS_2[0]))

#### total DUP >30Kb
print("total DUP >30Kb")
numLargeDUP=!bgzip -dc $na12878_large_SVs_vcf | grep -v "^#" | grep '<DUP'| wc -l
print("NA12878_10xLR.47669.ALL: " + str(numLargeDUP[0]))
numLargeDUPPASS=!bgzip -dc $na12878_large_SVs_vcf | grep -v "^#" | grep '<DUP' | grep PASS|wc -l
print("NA12878_10xLR.47669.PASS: " + str(numLargeDUPPASS[0]))
numLargeDUP_2=!bgzip -dc $na12878_large_SVs_vcf2 | grep -v "^#" | grep '<DUP'| wc -l
print("NA12878_10xLR.47672.ALL: " + str(numLargeDUP_2[0]))
numLargeDUPPASS_2=!bgzip -dc $na12878_large_SVs_vcf2 | grep -v "^#" | grep '<DUP' | grep PASS|wc -l
print("NA12878_10xLR.47672.PASS: " + str(numLargeDUPPASS_2[0]))

#### total DUP <30Kb
print("total DUP <30Kb")
numSmallDUP=!bgzip -dc $na12878_small_SVs_vcf | grep -v "^#" | grep '<DUP'| wc -l
numSmallDUP=!bgzip -dc $na12878_small_SVs_vcf | grep -v "^#" | grep '<DUP'| wc -l
print("NA12878_10xLR.47669.ALL: " + str(numSmallDUP[0]))
numSmallDUPPASS=!bgzip -dc $na12878_small_SVs_vcf | grep -v "^#" | grep '<DUP' | grep PASS| wc -l
print("NA12878_10xLR.47669.PASS: " + str(numSmallDUPPASS[0]))
numSmallDUP_2=!bgzip -dc $na12878_small_SVs_vcf2 | grep -v "^#" | grep '<DUP'| wc -l
numSmallDUP_2=!bgzip -dc $na12878_small_SVs_vcf2 | grep -v "^#" | grep '<DUP'| wc -l
print("NA12878_10xLR.47672.ALL: " + str(numSmallDUP_2[0]))
numSmallDUPPASS_2=!bgzip -dc $na12878_small_SVs_vcf2 | grep -v "^#" | grep '<DUP' | grep PASS|wc -l
print("NA12878_10xLR.47672.PASS: " + str(numSmallDUPPASS_2[0]))

#### total UNK >30Kb
print("total UNK >30Kb")
numLargeUNK=!bgzip -dc $na12878_large_SVs_vcf | grep -v "^#" | grep '<UNK>'|wc -l
print("NA12878_10xLR.47669.ALL: " + str(numLargeUNK[0]))
numLargeUNKPASS=!bgzip -dc $na12878_large_SVs_vcf | grep -v "^#" | grep '<UNK>'|grep PASS|wc -l
print("NA12878_10xLR.47669.PASS: " + str(numLargeUNKPASS[0]))
numLargeUNK_2=!bgzip -dc $na12878_large_SVs_vcf2 | grep -v "^#" | grep '<UNK>'| wc -l
print("NA12878_10xLR.47672.ALL: " + str(numLargeUNK_2[0]))
numLargeUNKPASS_2=!bgzip -dc $na12878_large_SVs_vcf2 | grep -v "^#" | grep '<UNK>'|grep PASS|wc -l
print("NA12878_10xLR.47672.PASS: " + str(numLargeUNKPASS_2[0]))

#### total UNK <30Kb
print("total UNK <30Kb")
numSmallUNK=!bgzip -dc $na12878_small_SVs_vcf | grep -v "^#" | grep '<UNK>'|wc -l
print("NA12878_10xLR.47669.ALL: " + str(numSmallUNK[0]))
numSmallUNKPASS=!bgzip -dc $na12878_small_SVs_vcf | grep -v "^#" | grep '<UNK>' | grep PASS|wc -l
print("NA12878_10xLR.47669.PASS: " + str(numSmallUNKPASS[0]))
numSmallUNK_2=!bgzip -dc $na12878_small_SVs_vcf2 | grep -v "^#" | grep '<UNK>'|wc -l
numSmallUNK_2=!bgzip -dc $na12878_small_SVs_vcf2 | grep -v "^#" | grep '<UNK>'|wc -l
print("NA12878_10xLR.47672.ALL: " + str(numSmallUNK_2[0]))
numSmallUNKPASS_2=!bgzip -dc $na12878_small_SVs_vcf2 | grep -v "^#" | grep '<UNK>'|grep PASS|wc -l
print("NA12878_10xLR.47672.PASS: " + str(numSmallUNKPASS_2[0]))

#### total DISTAL >30kb
print("total DISTAL >30kb")
numLargeDISTAL=!bgzip -dc $na12878_large_SVs_vcf | grep -v "^#" | grep 'SVTYPE=BND' | wc -l
print("NA12878_10xLR.47669.ALL: " + str(numLargeDISTAL[0]))
numLargeDISTALPASS=!bgzip -dc $na12878_large_SVs_vcf | grep -v "^#" | grep 'SVTYPE=BND' | grep PASS  | wc -l
print("NA12878_10xLR.47669.PASS: " + str(numLargeDISTALPASS[0]))
numLargeDISTAL_2=!bgzip -dc $na12878_large_SVs_vcf2 | grep -v "^#" | grep 'SVTYPE=BND' | wc -l
print("NA12878_10xLR.47672.ALL: " + str(numLargeDISTAL_2[0]))
numLargeDISTALPASS_2=!bgzip -dc $na12878_large_SVs_vcf2 | grep -v "^#" | grep 'SVTYPE=BND' | grep PASS  | wc -l
print("NA12878_10xLR.47672.PASS: " + str(numLargeDISTALPASS_2[0]))

#### total DISTAL <30kb
print("total DISTAL <30kb")
numSmallDISTAL=!bgzip -dc $na12878_small_SVs_vcf | grep -v "^#" | grep 'SVTYPE=BND' | wc -l
print("NA12878_10xLR.47669.ALL: " + str(numSmallDISTAL[0]))
numSmallDISTALPASS=!bgzip -dc $na12878_small_SVs_vcf | grep -v "^#" | grep 'SVTYPE=BND' | grep PASS  | wc -l
print("NA12878_10xLR.47669.PASS: " + str(numSmallDISTALPASS[0]))
numSmallDISTAL_2=!bgzip -dc $na12878_small_SVs_vcf2 | grep -v "^#" | grep 'SVTYPE=BND' | wc -l
print("NA12878_10xLR.47672.ALL: " + str(numSmallDISTAL_2[0]))
numSmallDISTALPASS_2=!bgzip -dc $na12878_small_SVs_vcf2 | grep -v "^#" | grep 'SVTYPE=BND' | grep PASS  | wc -l
print("NA12878_10xLR.47672.PASS: " + str(numSmallDISTALPASS_2[0]))

# %% [code]
#print(str(numLargeDEL[0]),"+",str(numSmallDEL[0]),"+",str(numLargeINS[0]),"+",str(numSmallINS[0]),"+",str(numLargeINV[0]),"+",str(numSmallINV[0]),"+",str(numLargeDUP[0]),"+",str(numSmallDUP[0]),"+",str(numSmallDUP[0]),"+",str(numLargeUNK[0]),"+",str(numSmallUNK[0]),"+",str(numLargeDISTAL[0]),"+",numSmallDISTAL[0])
numALL_sum=int(numLargeDEL[0])+int(numSmallDEL[0])+int(numLargeINS[0])+int(numSmallINS[0])+int(numLargeINV[0])+int(numSmallINV[0])+int(numLargeDUP[0])+int(numSmallDUP[0])+int(numSmallDUP[0])+int(numLargeUNK[0])+int(numSmallUNK[0])+int(numLargeDISTAL[0])+int(numSmallDISTAL[0])

#print(str(numLargeDELPASS[0]),"+",str(numSmallDELPASS[0]),"+",str(numLargeINSPASS[0]),"+",str(numSmallINSPASS[0]),"+",str(numLargeINVPASS[0]),"+",str(numSmallINVPASS[0]),"+",str(numLargeDUPPASS[0]),"+",str(numSmallDUPPASS[0]),"+",str(numLargeUNKPASS[0]),"+",str(numSmallUNKPASS[0]),"+",str(numLargeDISTALPASS[0]),"+",str(numSmallDISTALPASS[0]))
numPASS_sum=int(numLargeDELPASS[0])+int(numSmallDELPASS[0])+int(numLargeINSPASS[0])+int(numSmallINSPASS[0])+int(numLargeINVPASS[0])+int(numSmallINVPASS[0])+int(numLargeDUPPASS[0])+int(numSmallDUPPASS[0])+int(numLargeUNKPASS[0])+int(numSmallUNKPASS[0])+int(numLargeDISTALPASS[0])+int(numSmallDISTALPASS[0])

#print(str(numLargeDEL_2[0]),"+",str(numSmallDEL_2[0]),"+",str(numLargeINS_2[0]),"+",str(numSmallINS_2[0]),"+",str(numLargeINV_2[0]),"+",str(numSmallINV_2[0]),"+",str(numLargeDUP_2[0]),"+",str(numSmallDUP_2[0]),"+",str(numLargeUNK_2[0]),"+",str(numSmallUNK_2[0]),"+",str(numLargeDISTAL_2[0]),"+",str(numSmallDISTAL_2[0]))
numALL_2_sum=int(numLargeDEL_2[0])+int(numSmallDEL_2[0])+int(numLargeINS_2[0])+int(numSmallINS_2[0])+int(numLargeINV_2[0])+int(numSmallINV_2[0])+int(numLargeDUP_2[0])+int(numSmallDUP_2[0])+int(numLargeUNK_2[0])+int(numSmallUNK_2[0])+int(numLargeDISTAL_2[0])+int(numSmallDISTAL_2[0])

#print(str(numLargeDELPASS_2[0]),"+",str(numSmallDELPASS_2[0]),"+",str(numLargeINSPASS_2[0]),"+",str(numSmallINSPASS_2[0]),"+",str(numLargeINVPASS_2[0]),"+",str(numSmallINVPASS_2[0]),"+",str(numLargeDUPPASS_2[0]),"+",str(numSmallDUPPASS_2[0]),"+",str(numLargeUNKPASS_2[0]),"+",str(numSmallUNKPASS_2[0]),"+",str(numLargeDISTALPASS_2[0]),"+",str(numSmallDISTALPASS_2[0]))
numPASS_2_sum=int(numLargeDELPASS_2[0])+int(numSmallDELPASS_2[0])+int(numLargeINSPASS_2[0])+int(numSmallINSPASS_2[0])+int(numLargeINVPASS_2[0])+int(numSmallINVPASS_2[0])+int(numLargeDUPPASS_2[0])+int(numSmallDUPPASS_2[0])+int(numLargeUNKPASS_2[0])+int(numSmallUNKPASS_2[0])+int(numLargeDISTALPASS_2[0])+int(numSmallDISTALPASS_2[0])

#### FINAL check:
assert (numALL == numALL_sum), "Everything ALL looks fine ("+str(numALL)+" == "+str(numALL_sum)+")"
assert (numPASS == numPASS_sum), "Everything PASS looks fine ("+str(numPASS)+" == "+str(numPASS_sum)+")"
assert (numALL_2 == numALL_2_sum), "Everything ALL_2 looks fine ("+str(numALL_2)+" == "+str(numALL_2_sum)+")"
assert (numPASS_2 == numPASS_2_sum), "Everything PASS_2 looks fine ("+str(numPASS_2)+" == "+str(numPASS_2_sum)+")"

# %% [code]
#### The other files were done previously, but the analysis goes as here:
#SVClassify (dels:Personalis+1KG), NA12878_pacbio_mtSinai.ALL, NA12878_pacbio_mtSinai.PASS, NA12878_pacbio_ngmlr.PASS, SKBR3_pacbio.PASS, NA12878_1KGP, 1KGP_avg


# %% [markdown]
##### Connect information

# %% [code]
%connect_info

# %% [code]
